# Supplementary material for: Differential Involvement of Arabidopsis β’-COP Isoforms in Plant Development
Source: Cells. 2022 Mar 9;11(6):938. doi: 10.3390/cells11060938 (PMC8946003; doi:10.3390/cells11060938)
Supplement: Supplementary file 1 [file cells-11-00938-s001.zip]

Archive with 1 entries (1 files):
- cells-1583693-supplementary.pdf
